# Supplementary material for: Tmem263 deletion disrupts the GH/IGF-1 axis and causes dwarfism and impairs skeletal acquisition
Source: eLife. 2024 Jan 19;12:RP90949. doi: 10.7554/eLife.90949 (PMC10945605; doi:10.7554/eLife.90949)
Supplement: Figure 1—source data 1. — Two close molecular markers are noted. FLAG-tagged TMEM263 at the predicted molecular weight is marked. The cropped region used for the main figure image is marked with a dotted box. This membrane was probed with the anti-FLAG antibody. Bottom left – The same membrane as shown above, but overexposed and imaged with the light channel to show the entire membrane outline. The anti-FLAG antibody is very clean and therefore the membrane boarder is hard to see otherwise. Top right – Original uncropped membrane from imager showing blue channel only as a black and white image. Two close molecular markers are noted. FLAG-tagged TMEM263 at the predicted molecular weight is marked. The cropped region used for the main figure image is marked with a dotted box. This membrane was probed with the anti-FLAG antibody. Bottom left – The same membrane as shown above, but overexposed and imaged with the light channel to show the entire membrane outline. The anti-TMEM263 antibody is fairly clean and therefore the membrane boarder is hard to see otherwise. [file elife-90949-fig1-data1.zip]

Archive with 13 entries (12 files):
- Figure 1-source data 1/
- Figure 1-source data 1/.DS_Store
- __MACOSX/Figure 1-source data 1/._.DS_Store
- Figure 1-source data 1/Figure 1-source data 1 - original uncropped - light image overlay on overexposed membrane - anti-TMEM263.tif
- __MACOSX/Figure 1-source data 1/._Figure 1-source data 1 - original uncropped - light image overlay on overexposed membrane - anti-TMEM263.tif
- Figure 1-source data 1/Figure 1-source data 1.tif
- __MACOSX/Figure 1-source data 1/._Figure 1-source data 1.tif
- Figure 1-source data 1/Figure 1-source data 1- original uncropped - immunoblot of anti-FLAG.tif
- __MACOSX/Figure 1-source data 1/._Figure 1-source data 1- original uncropped - immunoblot of anti-FLAG.tif
- Figure 1-source data 1/Figure 1-source data 1 - original uncropped - immunoblot of anti-TMEM263.tif
- __MACOSX/Figure 1-source data 1/._Figure 1-source data 1 - original uncropped - immunoblot of anti-TMEM263.tif
- Figure 1-source data 1/Figure 1-source data 1 - original uncropped - light image overlay on overexposed membrane - anti-FLAG.tif
- __MACOSX/Figure 1-source data 1/._Figure 1-source data 1 - original uncropped - light image overlay on overexposed membrane - anti-FLAG.tif
