# Supplementary material for: Tmem263 deletion disrupts the GH/IGF-1 axis and causes dwarfism and impairs skeletal acquisition
Source: eLife. 2024 Jan 19;12:RP90949. doi: 10.7554/eLife.90949 (PMC10945605; doi:10.7554/eLife.90949)
Supplement: Figure 1—source data 2. — Two close molecular markers are noted. FLAG-tagged TMEM263 at the predicted molecular weight is marked. The cropped region used for the main figure image is marked with a dotted box. This membrane was probed with the anti-FLAG antibody. Right – The same membrane as on the left, but overexposed and imaged with the light channel to show the entire membrane outline. The anti-FLAG antibody is very clean and therefore the membrane boarder is hard to see otherwise. [file elife-90949-fig1-data2.zip]

Archive with 9 entries (8 files):
- Figure 1-source data 2/
- Figure 1-source data 2/.DS_Store
- __MACOSX/Figure 1-source data 2/._.DS_Store
- Figure 1-source data 2/Figure 1-source data 2.tif
- __MACOSX/Figure 1-source data 2/._Figure 1-source data 2.tif
- Figure 1-source data 2/Figure 1-source data 2 - original uncropped - light image overlay on overexposed membrane - biotinylated TMEM263.tif
- __MACOSX/Figure 1-source data 2/._Figure 1-source data 2 - original uncropped - light image overlay on overexposed membrane - biotinylated TMEM263.tif
- Figure 1-source data 2/Figure 1-source data 2 - original uncropped - immunoblot of biotinylated TMEM263.tif
- __MACOSX/Figure 1-source data 2/._Figure 1-source data 2 - original uncropped - immunoblot of biotinylated TMEM263.tif
