# Supplementary material for: Tmem263 deletion disrupts the GH/IGF-1 axis and causes dwarfism and impairs skeletal acquisition
Source: eLife. 2024 Jan 19;12:RP90949. doi: 10.7554/eLife.90949 (PMC10945605; doi:10.7554/eLife.90949)
Supplement: Figure 5—source data 1. — Two close molecular markers are noted. Growth hormone receptor (GHR) at the predicted molecular weight is marked. The cropped region used for the main figure image is marked with a dotted box. This membrane was probed with the anti-GHR antibody. Top middle – Original uncropped membrane from imager showing blue channel only as black and white. Two molecular markers are noted. β-Actin at the predicted molecular weight is marked. The cropped region used for the main figure is marked with a dotted box. The membrane was probed with the anti-β-actin antibody. Top right – The same membrane as the top middle, but overexposed and imaged with the light channel to show the entire membrane outline. The anti-β-actin antibody is very clean and therefore the membrane boarder is hard to see otherwise. Bottom left – Original uncropped membrane from imager showing blue channel only as a black and white image. Two close molecular markers are noted. GHR at the predicted molecular weight is marked. The cropped region used for the main figure image is marked with a dotted box. This membrane was probed with the anti-GHR antibody. Bottom middle – Original uncropped membrane from imager showing blue channel only as black and white. Two molecular markers are noted. β-Actin at the predicted molecular weight is marked. The cropped region used for the main figure is marked with a dotted box. The membrane was probed with the anti-β-actin antibody. Bottom right – The same membrane as the top middle, but overexposed and imaged with the light channel to show the entire membrane outline. The anti-β-actin antibody is very clean and therefore the membrane boarder is hard to see otherwise. [file elife-90949-fig5-data1.zip]

Archive with 15 entries (14 files):
- Figure 5-source data 1/
- Figure 5-source data 1/Figure 5-source data 1 - original uncropped - light image overlay of overexposed membrane - male Anti-B-Actin.tif
- __MACOSX/Figure 5-source data 1/._Figure 5-source data 1 - original uncropped - light image overlay of overexposed membrane - male Anti-B-Actin.tif
- Figure 5-source data 1/Figure 5-source data 1 - original uncropped - immunoblot of female GH-R.tif
- __MACOSX/Figure 5-source data 1/._Figure 5-source data 1 - original uncropped - immunoblot of female GH-R.tif
- Figure 5-source data 1/Figure 5-source data 1 - original uncropped - immunoblot of male GH-R.tif
- __MACOSX/Figure 5-source data 1/._Figure 5-source data 1 - original uncropped - immunoblot of male GH-R.tif
- Figure 5-source data 1/Figure 5-source data 1.tif
- __MACOSX/Figure 5-source data 1/._Figure 5-source data 1.tif
- Figure 5-source data 1/Figure 5-source data 1 - original uncropped - immunoblot of male B-Actin.tif
- __MACOSX/Figure 5-source data 1/._Figure 5-source data 1 - original uncropped - immunoblot of male B-Actin.tif
- Figure 5-source data 1/Figure 5-source data 1 - original uncropped - immunoblot of female B-Actin.tif
- __MACOSX/Figure 5-source data 1/._Figure 5-source data 1 - original uncropped - immunoblot of female B-Actin.tif
- Figure 5-source data 1/Figure 5-source data 1 - original uncropped - light image overlay of overexposed membrane - female Anti-B-Actin.tif
- __MACOSX/Figure 5-source data 1/._Figure 5-source data 1 - original uncropped - light image overlay of overexposed membrane - female Anti-B-Actin.tif
