# Supplementary material for: Tmem263 deletion disrupts the GH/IGF-1 axis and causes dwarfism and impairs skeletal acquisition
Source: eLife. 2024 Jan 19;12:RP90949. doi: 10.7554/eLife.90949 (PMC10945605; doi:10.7554/eLife.90949)
Supplement: Figure 5—source data 2. — Two close molecular markers are noted. Phospho-JAK2 at the predicted molecular weight is marked. The cropped region used for the main figure image is marked with a dotted box. This membrane was probed with the anti-phospho-JAK2 antibody. Top right – The same membrane as on the left, re-probed to visualize total-JAK2 signal. Bottom left – Original uncropped membrane from imager showing blue channel only as a black and white image. Two close molecular markers are noted. Phospho-STAT5b at the predicted molecular weight is marked. The cropped region used for the main figure image is marked with a dotted box. This membrane was probed with the anti-phospho-STAT5b antibody. Bottom right – The same membrane as on the bottom left, re-probed to visualize total-STAT5b signal. [file elife-90949-fig5-data2.zip]

Archive with 11 entries (10 files):
- Figure 5-source data 2/
- Figure 5-source data 2/Figure 5-source data 2 - original uncropped - immunoblot of male total-JAK2 after GH injection.tif
- __MACOSX/Figure 5-source data 2/._Figure 5-source data 2 - original uncropped - immunoblot of male total-JAK2 after GH injection.tif
- Figure 5-source data 2/Figure 5-source data 2.tif
- __MACOSX/Figure 5-source data 2/._Figure 5-source data 2.tif
- Figure 5-source data 2/Figure 5-source data 2 - original uncropped - immunoblot of male p-JAK2 after GH injection.tif
- __MACOSX/Figure 5-source data 2/._Figure 5-source data 2 - original uncropped - immunoblot of male p-JAK2 after GH injection.tif
- Figure 5-source data 2/Figure 5-source data 2 - original uncropped - immunoblot of total-STAT5 after GH injection.tif
- __MACOSX/Figure 5-source data 2/._Figure 5-source data 2 - original uncropped - immunoblot of total-STAT5 after GH injection.tif
- Figure 5-source data 2/Figure 5-source data 2 - original uncropped - immunoblot of male p-STAT5 after GH injection.tif
- __MACOSX/Figure 5-source data 2/._Figure 5-source data 2 - original uncropped - immunoblot of male p-STAT5 after GH injection.tif
