# Supplementary material for: Tmem263 deletion disrupts the GH/IGF-1 axis and causes dwarfism and impairs skeletal acquisition
Source: eLife. 2024 Jan 19;12:RP90949. doi: 10.7554/eLife.90949 (PMC10945605; doi:10.7554/eLife.90949)
Supplement: Figure 5—source data 3. — Two close molecular markers are noted. Phospho-JAK2 at the predicted molecular weight is marked. The cropped region used for the main figure image is marked with a dotted box. This membrane was probed with the anti-phospho-JAK2 antibody. Bottom left – The same membrane as on the top left, re-probed to visualize total-JAK2 signal. Top right – Original uncropped membrane from imager showing blue channel only as a black and white image. Two close molecular markers are noted. Phospho-STAT5b at the predicted molecular weight is marked. The cropped region used for the main figure image is marked with a dotted box. This membrane was probed with the anti-phospho-STAT5 antibody. Bottom right – The same membrane as on the top right, re-probed to visualize total-STAT5b signal. [file elife-90949-fig5-data3.zip]

Archive with 6 entries (6 files):
- Figure 5-source data 3.tif
- __MACOSX/._Figure 5-source data 3.tif
- Figure5-source data 3 - original uncropped membrane JAK2 phospho.tif
- Figure5-source data 3 - original uncropped membrane JAK2 Total.tif
- Figure5-source data 3 - original uncropped membrane STAT5b phospho.tif
- Figure5-source data 3 - original uncropped membrane STAT5b Total.tif
